# Supplementary material for: Mechanistic insight into bacterial entrapment by septin cage reconstitution
Source: Nat Commun. 2021 Jul 23;12:4511. doi: 10.1038/s41467-021-24721-5 (PMC8302635; doi:10.1038/s41467-021-24721-5)
Supplement: Supplementary file 8 — Supplementary Software [file 41467_2021_24721_MOESM8_ESM.zip]

Archive with 5 entries (4 files):
- Supplementary File 2 related to Fig. 5.docx
- __MACOSX/
- __MACOSX/._Supplementary File 2 related to Fig. 5.docx
- Supplementary File 1 related to Fig. 1h and 6e.py
- __MACOSX/._Supplementary File 1 related to Fig. 1h and 6e.py
