# Supplementary material for: Mechanistic insight into bacterial entrapment by septin cage reconstitution
Source: Nat Commun. 2021 Jul 23;12:4511. doi: 10.1038/s41467-021-24721-5 (PMC8302635; doi:10.1038/s41467-021-24721-5)
Supplement: Supplementary file 10 — Source Data [file 41467_2021_24721_MOESM10_ESM.xlsx]

## Sheet: Figure 1e
										Average		Ratio no growth/Growth
			Type of strain	Type of Buffer	Ratio SETP7/DnaK
		Blot 1	S. flexneri 5a M90T	Growth	0.820354		Blot 1	S. flexneri 5a M90T	Growth	0.700113
					0.579873							35.46
			S. flexneri 5a M90T	No growth	0.0197438			S. flexneri 5a M90T	No growth	0.0197438
		Blot 2	S. flexneri 5a M90T	Growth	1.42361		Blot 4	S. flexneri 5a M90T	Growth	1.20944
					0.995268							83.8151
			S. flexneri 5a M90T	No growth	0.0144298			S. flexneri 5a M90T	No growth	0.0144298
		Blot 3	S. flexneri 5a M90T	Growth	0.862926		Blot 5	S. flexneri 5a M90T	Growth	0.713777
					0.564629							21.4024
			S. flexneri 5a M90T	No growth	0.0333503			S. flexneri 5a M90T	No growth	0.0333503
		Blot 4	S. flexneri 5a M90T	Growth	0.603851		Blot 6	S. flexneri 5a M90T	Growth	0.603851
			S. flexneri 5a M90T	No growth	0.030196							39.9954
					0			S. flexneri 5a M90T	No growth	0.015098
		Blot 5	S. flexneri 5a M90T	Growth	0.65985		Blot 7	S. flexneri 5a M90T	Growth	0.589786
					0.519721							21.359
			S. flexneri 5a M90T	No growth	0.027613			S. flexneri 5a M90T	No growth	0.027613
		Blot 6	S. flexneri 5a M90T	Growth	0.395563		Blot 8	S. flexneri 5a M90T	Growth	0.528498
					0.661432							#DIV/0!
				No growth	0			S. flexneri 5a M90T	No growth	0
		Blot 7	S. flexneri 5a M90T	Growth	0.229873		Blot 9	S. flexneri 5a M90T	Growth	0.229873
			S. flexneri 5a M90T	No growth	0.0104515							43.9886
					0			S. flexneri 5a M90T	No growth	0.00522574
		Blot 8	S. flexneri 5a M90T	Growth	0.669614		Blot 10	S. flexneri 5a M90T	Growth	0.48536
					0.301105							90.2053
			S. flexneri 5a M90T	No growth	0.00538061			S. flexneri 5a M90T	No growth	0.00538061
		Blot 9	S. flexneri 5a M90T	Growth	0.236841		Blot 12	S. flexneri 5a M90T	Growth	0.193585
					0.150328							48.8877
			S. flexneri 5a M90T	No growth	0.00395978			S. flexneri 5a M90T	No growth	0.00395978
		Blot 10	S. flexneri 5a M90T	Growth	0.204204		Blot 13	S. flexneri 5a M90T	Growth	0.153564
					0.102923							88.7746
			S. flexneri 5a M90T	No growth	0.00172982			S. flexneri 5a M90T	No growth	0.00172982
												Mean	StDev	SEM
												52.6542	27.8096	9.26987

## Sheet: Figure 1h
	data	1	2	3		data	1	2	3
	point1	14.8955	15.6054	16.1622		point1	15.9978	16.7602	17.3582
	point2	16.374	16.7605	14.3715		point2	17.5857	18.0008	15.435
	point3	13.5852	13.562	13.1702		point3	14.5905	14.5656	14.1448
	point4	14.3527	12.8783	16.5222		point4	15.4148	13.8313	17.7448
	point5	12.7505	12.575	15.6123		point5	13.6941	13.5055	16.7676
	point6	16.1959	16.6291	13.6652		point6	17.3944	17.8596	14.6765
	point7	13.3679	15.3848	16.2322		point7	14.3571	16.5232	17.4334
		pixel
		real distance

## Sheet: Figure 2b
		Exp. 1
													Normalized to S. flexneri M90T average
		Species/strain	Image	No. Bac	No. Bac recruiting septins				No. Bac	No. Bac recruiting septins	% Bac. recruiting septins				Exp. 1	Exp. 2	Exp. 3	Exp. 4	Exp. 5	Exp. 6
		S. flexneri M90T	1	29	16								S. flexneri M90T average	59.0776	0.792909	0.923285	1.13056	1.04165	1.07717	1.03442
			2	395	172			S. flexneri M90T	491	230	46.8432		S. flexneri DicsA		0.154421	0.116949	0	0.0834079	0.282115
			3	67	42			S. flexneri DicsA	285	26	9.12281		S. flexneri DicsA + pBR-icsA		1.10407	1.14773	1.19304
		S. flexneri DicsA	1	35	0			S. flexneri DmxiD	376	246	65.4255		S. flexneri DmxiD		1.10745	1.20461		1.19115	1.21063	0.925951
			2	187	17			S. flexneri DicsA + pBR-icsA	509	332	65.2259
			3	63	9
		S. flexneri DmxiD	1	262	178
			2	43	28									No. Bac
			3	71	40								S. flexneri M90T	1469
		S. flexneri DicsA + pBR-icsA	1	98	59								S. flexneri DicsA	1262
			2	277	185								S. flexneri DicsA + pBR-icsA	880
			3	134	88								S. flexneri DmxiD	1631
		Exp. 2
		Species/strain	Image	No. Bac	No. Bac recruiting septins				No. Bac	No. Bac recruiting septins	% Bac. recruiting septins
		S. flexneri DmxiD	1	211	145			S. flexneri DmxiD	326	232	71.1656
			2	77	52			S. flexneri DicsA + pBR-icsA	205	139	67.8049
			3	38	35			S. flexneri M90T	187	102	54.5455
		S. flexneri DicsA + pBR-icsA	1	25	16			S. flexneri DicsA	275	19	6.90909
			2	94	62
			3	86	61
		S. flexneri M90T	1	84	57
			2	103	45
		S. flexneri DicsA	1	92	8
			2	113	9
			3	70	2
		Exp. 3
		Species/strain	Image	No. Bac	No. Bac recruiting septins				No. Bac	No. Bac recruiting septins	% Bac. recruiting septins
		S. flexneri DicsA	1	53	0			S. flexneri DicsA	87	0	0
			2	34	0			S. flexneri DicsA + pBR-icsA	166	117	70.4819
		S. flexneri DicsA + pBR-icsA	1	80	57			S. flexneri M90T	268	179	66.791
			2	31	26
			3	55	34
		S. flexneri M90T	1	38	29
			2	115	78
			3	115	72
		Exp. 4
		Species/strain	Image	No. Bac	No. Bac recruiting septins				No. Bac	No. Bac recruiting septins	% Bac. recruiting septins
		S. flexneri M90T	1	42	35
			2	119	60			S. flexneri M90T	221	136	61.5385
			3	60	41			S. flexneri DicsA	345	17	4.92754
		S. flexneri DicsA	1	104	7			S. flexneri DmxiD	216	152	70.3704
			2	159	6
			3	82	4
		S. flexneri DmxiD	1	101	77
			2	71	42
			3	44	33
		Exp. 5
		Species/strain	Image	No. Bac	No. Bac recruiting septins				No. Bac	No. Bac recruiting septins	% Bac. recruiting septins
		S. flexneri M90T	1	75	54
			2	33	18			S. flexneri M90T	176	112	63.6364
			3	68	40			S. flexneri DmxiD	309	221	71.521
		S. flexneri DmxiD	1	48	44			S. flexneri DicsA	270	45	16.6667
			2	61	44
			3	200	133
		S. flexneri DicsA	1	166	42
			2	104	3
		Exp. 6
		Species/strain	Image	No. Bac	No. Bac recruiting septins				No. Bac	No. Bac recruiting septins	% Bac. recruiting septins
		S. flexneri M90T	1	71	50
			2	55	27			S. flexneri M90T	126	77	61.1111
		S. flexneri DmxiD	1	174	54			S. flexneri DmxiD	404	221	54.703
			2	54	41
			3	176	126
		S. flexneri DicsB mutant was tested together with DCL (Supplementary Fig 3)

## Sheet: Figure 2d
	Exp. 1
											Normalized to S. flexneri M90T average
	Species/strain	Image	No. Bac	No. Bac recruiting septins			No. Bac	No. Bac recruiting septins	% bacteria recruiing septins				Exp.1	Exp.2	Exp.3
	S. flexneri M90T	1	140	94							S. flexneri M90T average	59.1886	1.22836	0.844757	0.926886
		2	164	115		S. flexneri M90T	403	293	72.7047		E. Coli BL21		0.20146	0.0691614	0.052388
		3	99	84		E. Coli BL21	369	44	11.9241		E. Coli BL21 picsA		0.740944	0.646239	0.511651
	E. Coli BL21	1	16	3		E. Coli BL21 picsA	415	182	43.8554
		2	57	3
		3	142	25
		4	154	13								No. Bac
	E. Coli BL21 picsA	1	98	53							S. flexneri M90T	1073
		2	159	52							E. Coli BL21	669
		3	158	77							E. Coli BL21 picsA	1132
	Exp. 2
	Species/strain	Image	No. Bac	No. Bac recruiting septins			No. Bac	No. Bac recruiting septins	% bacteria recruiing septins
	S. flexneri M90T	1	35	20
		2	113	67		S. flexneri M90T	382	191	50
		3	234	104		E. Coli BL21	171	7	4.09357
	E. Coli BL21	1	63	2		E. Coli BL21 picsA	400	153	38.25
		2	61	3
		3	47	2
	E. Coli BL21 picsA	1	122	28
		2	154	56
		3	124	69
	Exp. 3
	Species/strain	Image	No. Bac	No. Bac recruiting septins			No. Bac	No. Bac recruiting septins	% bacteria recruiing septins
	S. flexneri M90T	1	32	17
		2	177	100		S. flexneri M90T	288	158	54.8611
		3	79	41		E. Coli BL21	129	4	3.10078
	E. Coli BL21	1	81	2		E. Coli BL21 picsA	317	96	30.2839
		2	17	0
		3	31	2
	E. Coli BL21 picsA	1	146	40
		2	55	31
		3	116	25

## Sheet: Figure 2e
	Exp. 1
	Species/strain	Image	Septin +ve Bac.	No. Bac with IcsA-septins co-localizing				No. Bac	No. Bac with IcsA-septins co-localizing	%icsA-septin colocalizing in Septin + population
	S. flexneri M90T icsA-mCherry	1	22	21
		2	17	14			Exp. 1	50	45	90
		3	11	10			Exp. 2	60	59	98.3333
							Exp. 3	73	66	90.411
	Exp. 2
	Species/strain	Image	Septin +ve Bac.	No. Bac with IcsA-septins co-localizing
	S. flexneri M90T icsA-mCherry	1	21	21
		2	16	16
		3	23	22
	Exp. 3
	Species/strain	Image	Septin +ve Bac.	No. Bac with IcsA-septins co-localizing
	S. flexneri M90T icsA-mCherry	1	27	25
		2	21	19
		3	25	22

## Sheet: Figure 3f
		Exp. 1
		msGFP-SEPT6	Image	No. Bac	No. Septin +ve Bac				No. Bac	No. Bac recruiting septins	% bacteria recruiing septins			Total No. Bac
		ΔAH	1	53	17			msGFP-SEPT6WT	347	136	39.1931		msGFP-SEPT6WT	3758
			2	54	21			msGFP-SEPT6DAH	376	109	28.9894		msGFP-SEPT6DAH	3039
			3	73	15
			4	74	22
			5	60	10
			6	62	24
		WT	1	86	28
			2	59	21
			3	77	31
			4	74	34
			5	51	22
		Exp. 2
		msGFP-SEPT6	Image	No. Bac	No. Septin +ve Bac				No. Bac	No. Bac recruiting septins	% bacteria recruiing septins
		WT	1	81	56			msGFP-SEPT6WT	219	128	58.4475
			2	34	25			msGFP-SEPT6DAH	151	87	57.6159
			3	104	47
		ΔAH	1	40	23
			2	55	26
			3	56	38
		Exp. 3
									No. Bac	No. Bac recruiting septins	% bacteria recruiing septins
		msGFP-SEPT6	Image	No. Bac	No. Septin +ve Bac			msGFP-SEPT6WT	506	317	62.6482
		WT	1	159	103			msGFP-SEPT6DAH	532	357	67.1053
			2	211	119
			3	59	46
			4	77	49
		ΔAH	1	100	71
			2	303	190
			3	56	48
			4	73	48
		Exp. 4
		msGFP-SEPT6	Image	No. Bac	No. Septin +ve Bac				No. Bac	No. Bac recruiting septins	% bacteria recruiing septins
		ΔAH	1	68	40			msGFP-SEPT6WT	391	228	58.312
			2	68	47			msGFP-SEPT6DAH	233	132	56.6524
			3	97	45
		WT	1	153	93
			2	125	66
			3	113	69
		Exp. 5
		msGFP-SEPT6	Image	No. Bac	No. Septin +ve Bac				No. Bac	No. Bac recruiting septins	% bacteria recruiing septins
		WT	1	55	22			msGFP-SEPT6WT	1117	521	46.6428
			2	240	111			msGFP-SEPT6DAH	415	211	50.8434
			3	125	68
			4	209	98
			5	139	67
			6	349	155
		ΔAH	1	148	64
			2	49	33
			3	64	45
			4	36	20
			5	118	49
		Exp. 6
		msGFP-SEPT6	Image	No. Bac	No. Septin +ve Bac				No. Bac	No. Bac recruiting septins	% bacteria recruiing septins
		ΔAH	1	91	42			msGFP-SEPT6WT	318	231	72.6415
			2	41	38			msGFP-SEPT6DAH	275	197	71.6364
			3	39	35
			4	104	82
		WT	1	65	49
			2	43	37
			3	59	36
			4	40	20
			5	34	33
			6	77	56
		Exp. 7
		msGFP-SEPT6	Image	No. Bac	No. Septin +ve Bac				No. Bac	No. Bac recruiting septins	% bacteria recruiing septins
		WT	1	43	22			msGFP-SEPT6WT	275	87	31.6364
			2	14	8			msGFP-SEPT6DAH	258	44	17.0543
			3	33	17
			4	10	5
			5	134	16
			6	41	19
		ΔAH	1	153	28
			2	26	4
			3	79	12
		Exp. 8
		msGFP-SEPT6	Image	No. Bac	No. Septin +ve Bac				No. Bac	No. Bac recruiting septins	% bacteria recruiing septins
		ΔAH	1	41	23			msGFP-SEPT6WT	407	234	57.4939
			2	43	26			msGFP-SEPT6DAH	344	165	47.9651
			3	74	30
			4	128	62
			5	58	24
		WT	1	117	57
			2	44	28
			3	66	43
			4	53	33
			5	36	21
			6	91	52
		Exp. 9
		msGFP-SEPT6	Image	No. Bac	No. Septin +ve Bac				No. Bac	No. Bac recruiting septins	% bacteria recruiing septins
		ΔAH	1	75	47			msGFP-SEPT6WT	178	138	77.5281
			2	258	76			msGFP-SEPT6DAH	455	173	38.022
			3	122	50
		WT	1	67	47
			2	71	65
			3	40	26

## Sheet: Figure 3h
	Blot	Type of protein	Ratio SETP7/DnaK	Ratio SETP7/DnaK Normalized to msGFP-SEPT6WT
	1	mSGFP-SEPT6WT	0.700113	1
		mSGFP-SEPT6DAH	0.690161	0.985785
	2	S2/msGFP-S6/S7	1.1416	1
		S2/msGFP-SEPT6𝞓AH/S7	1.10469	0.967671
	3	S2/msGFP-S6/S7	1.20944	1
		S2/msGFP-SEPT6𝞓AH/S7	0.853423	0.705637
	4	S2/msGFP-S6/S7	0.713777	1
		S2/msGFP-SEPT6𝞓AH/S7	0.746973	1.04651
	5	S2/msGFP-S6/S7	0.603851	1
		S2/msGFP-SEPT6𝞓AH/S7	0.444549	0.73619
	6	S2/msGFP-S6/S7	0.589786	1
		S2/msGFP-SEPT6𝞓AH/S7	0.266478	0.451821
	7	S2/msGFP-S6/S7	0.528498	1
		S2/msGFP-SEPT6𝞓AH/S7	0.662231	1.25304
	8	S2/msGFP-S6/S7	0.229873	1
		S2/msGFP-SEPT6𝞓AH/S7	0.096132	0.418196
	9	S2/msGFP-S6/S7	0.48536	1
		S2/msGFP-SEPT6𝞓AH/S7	0.423602	0.87276
	10	S2/msGFP-S6/S7	0.193585	1
		S2/msGFP-SEPT6𝞓AH/S7	0.246633	1.27403
	11	S2/msGFP-S6/S7	0.298195	1
		S2/msGFP-SEPT6𝞓AH/S7	0.208317	0.698594
	12	S2/msGFP-S6/S7	0.506467	1
		S2/msGFP-SEPT6𝞓AH/S7	0.414421	0.818259
	13	S2/msGFP-S6/S7	0.423632	1
		S2/msGFP-SEPT6𝞓AH/S7	0.828761	1.95632
	14	S2/msGFP-S6/S7	1.87045	1
		S2/msGFP-SEPT6𝞓AH/S7	0.786246	0.420351
	15	S2/msGFP-S6/S7	0.743104	1
		S2/msGFP-SEPT6𝞓AH/S7	0.46579	0.626816
	16	S2/msGFP-S6/S7	1.01237	1
		S2/msGFP-SEPT6𝞓AH/S7	1.08714	1.07386
	17	S2/msGFP-S6/S7	0.2052	1
		S2/msGFP-SEPT6𝞓AH/S7	0.194498	0.947844
			S2/msGFP-S6/S7	0.633106
			S2/msGFP-SEPT6𝞓AH/S7	0.526786
			S2/msGFP-S6/S7	-
			S2/msGFP-SEPT6𝞓AH/S7	-

## Sheet: Figure 3i
	Exp. 1
	Protein-producing cell line	Image	No. Bac	No. msGFPSEPT6 cages	No. SEPT7 cages						No. Total Bac.	No. msGFP-SEPT6 cages	No. SEPT7 cages	%msGFP-SEPT6 cages	% SEPT7 cages
	msGFP-SEPT6WT	1	49	1	1				msGFP-SEPT6WT	Exp. 1	353	29	33	8.2153	9.34844
		2	82	5	7					Exp. 2	317	31	30	9.77918	9.46372
		3	63	7	9					Exp. 3	370	45	33	12.1622	8.91892
		4	37	5	5					Exp. 4	334	52	54	15.5689	16.1677
		5	93	8	8
		6	29	3	3				msGFP-SEPT6DAH	Exp. 1	385	9	11	2.33766	2.85714
										Exp. 2	428	29	31	6.7757	7.24299
	msGFP-SEPT6DAH	1	66	0	0					Exp. 3	318	17	17	5.34591	5.34591
		2	31	0	1					Exp. 4	191	7	5	3.66492	2.6178
		3	5	0	0
		4	137	6	7
		5	80	2	2					No. Total Bac.
		6	66	1	1			msGFP-SEPT6WT		1374
								msGFP-SEPT6DAH		1322
	Exp. 2
		Image	No. Bac	No. msGFPSEPT6 cages	No. SEPT7 cages
	msGFP-SEPT6WT	3Pos-1	20	4	4
		3Pos-2	10	3	3
		3Pos-3	65	4	4
		11Pos-1	53	7	6
		11Pos-2	82	11	11
		11Pos-3	87	2	2
	msGFP-SEPT6DAH	5Pos-1	104	5	5
		5Pos-2	78	9	10
		5Pos-3	63	3	3
		7Pos-1	31	2	2
		7Pos-2	88	10	11
		7Pos-3	64	0	0
	Exp. 3
		Image	No. Bac	No. msGFP-SEPT6 cages	No. SEPT7 cages
	msGFP-SEPT6WT	1	48	9	10
		2	38	7	8
		3	34	3	3
		4	48	2	3
		5	51	2	3
		6	39	6	6
		7	33	5	-
		8	40	8	-
		9	39	3	-
	msGFP-SEPT6DAH	1	7	2	2
		2	50	2	2
		3	17	1	1
		4	17	0	0
		5	53	3	3
		6	46	2	2
		7	58	1	1
		8	70	6	6
	Exp. 4
		Image	No. Bac	No. msGFPSEPT6 cages	No. SEPT7 cages
	msGFP-SEPT6WT	1	60	5	6
		2	66	4	4
		3	66	17	18
		4	83	11	11
		5	45	11	11
		6	14	4	4
	msGFP-SEPT6DAH	1	3	0	0
		2	36	0	0
		3	55	2	0
		4	43	1	1
		5	24	3	3
		6	30	1	1

## Sheet: Figure 4b
		Exp. 1						No. Bac	No. Bac recruiting septins	% Bac recruiting septins
						S. flexneri DrfaC	Exp. 1	137	126	91.9708
		File	No. Bac	No. Bac recruiting septins			Exp. 2	391	320	81.8414
	S. flexneri DrfaC	1	56	52			Exp. 3	161	120	74.5342
		2	26	26
		3	34	30		S. flexneri M90T	Exp. 1	320	177	55.3125
		4	21	18			Exp. 2	396	258	65.1515
							Exp. 3	179	78	43.5754
	S. flexneri M90T	1	70	38
		2	27	21
		3	223	118
							No. Total Bac
						S. flexneri M90T	895
						S. flexneri DrfaC	689
		Exp. 2
		File	No. Bac	No. Bac recruiting septins
	S. flexneri DrfaC	1	128	112
		2	129	107
		3	60	54
		4	74	47
	S. flexneri M90T	1	221	138
		2	175	120
		Exp. 3
		File	No. Bac	No. Bac recruiting septins
	S. flexneri DrfaC	1	75	51
		2	61	47
		3	25	22
	S. flexneri M90T	1	67	35
		2	112	43

## Sheet: Fig. 4d and Suppl Fig. 6d
	Exp. 1
																	No. Bac for Cage counts	No. Bac for Actin counts
									Total No. Bac	Total No. SEPT7 cages	Total No. Actin tails	% SEPT7 cages	% Actin tails			afaI	1695	1435
		Image	No. Bac	No. SEPT7 cages	No. Actin tails			afaI	201	30	33	14.9254	16.4179			ΔrfaC	1565	1360
								ΔrfaC	191	27	16	14.1361	8.37696
	afaI	Pos 1-Airyscan Processing	43	5	4
		Pos 2-Airyscan Processing	43	13	8
		Pos 3-Airyscan Processing	13	1	3
		Pos 4-Airyscan Processing	48	7	14
		Pos 5-Airyscan Processing	54	4	4
	ΔrfaC	Pos 1-Airyscan Processing	9	2	0
		Pos 2-Airyscan Processing	4	0	1
		Pos 3-Airyscan Processing	88	8	12
		Pos 4-Airyscan Processing	57	5	2
		Pos 5-Airyscan Processing	33	12	1
	Exp. 2
									Total No. Bac	Total No. SEPT7 cages	Total No. Actin tails	% SEPT7 cages	% Actin tails
		Image	No. Bac	No. SEPT7 cages	No. Actin tails			afaI	212	16	31	7.54717	14.6226
								ΔrfaC	227	67	8	29.5154	3.52423
	afaI	Pos 1-Airyscan Processing	64	2	7
		Pos 2-Airyscan Processing	46	9	9
		Pos 3-Airyscan Processing	51	2	9
		Pos 4-Airyscan Processing	22	0	0
		Pos 5-Airyscan Processing	29	3	6
	ΔrfaC	Pos 1-Airyscan Processing	28	8	0
		Pos 2-Airyscan Processing	47	18	2
		Pos 3-Airyscan Processing	48	28	3
		Pos 4-Airyscan Processing	34	3	1
		Pos 5-Airyscan Processing	27	3	1
		Pos 6-Airyscan Processing	43	7	1
	Exp. 3
									Total No. Bac	Total No. SEPT7 cages	Total No. Actin tails	% SEPT7 cages	% Actin tails
		Image	No. Bac	No. SEPT7 cages	No. Actin tails			afaI	178	15	18	8.42697	10.1124
								ΔrfaC	182	27	13	14.8352	7.14286
	afaI	Pos 1-Airyscan Processing	23	1	3
		Pos 3-Airyscan Processing	27	2	6
		Pos 4-Airyscan Processing	34	3	4
		Pos 5-Airyscan Processing	46	4	5
		Pos 6-Airyscan Processing	48	5	0
		Pos 1-Airyscan Processing	42	2	2
	ΔrfaC	Pos 2-Airyscan Processing	52	10	4
		Pos 3-Airyscan Processing	38	0	0
		Pos 4-Airyscan Processing	13	3	7
		Pos 5-Airyscan Processing	37	12	0
	Exp. 4
									Total No. Bac	Total No. SEPT7 cages	Total No. Actin tails	% SEPT7 cages	% Actin tails
		Image	No. Bac	No. SEPT7 cages	No. Actin tails			afaI	232	22	28	9.48276	12.069
								ΔrfaC	173	33	7	19.0751	4.04624
	afaI	Pos 1-Airyscan Processing	74	8	3
		Pos 2-Airyscan Processing	36	2	6
		Pos 3-Airyscan Processing	41	4	7
		Pos 5-Airyscan Processing	81	8	12
	ΔrfaC	Pos 1-Airyscan Processing	48	25	2
		Pos 2-Airyscan Processing	45	5	2
		Pos 3-Airyscan Processing	38	0	3
		Pos 4-Airyscan Processing	42	3	0
		Pos 5-Airyscan Processing
	Exp. 5
									Total No. Bac	Total No. SEPT7 cages	Total No. Actin tails	% SEPT7 cages	% Actin tails
		Image	No. Bac	No. SEPT7 cages	No. Actin tails			afaI	244	28	40	11.4754	16.3934
								ΔrfaC	205	32	12	15.6098	5.85366
	afaI	Pos 1-Airyscan Processing	89	6	17
		Pos 2-Airyscan Processing	58	7	11
		Pos 3-Airyscan Processing	97	15	12
	ΔrfaC	Pos 1-Airyscan Processing	42	8	4
		Pos 4-Airyscan Processing	49	4	5
		Pos 6-Airyscan Processing	66	17	0
		Pos 7-Airyscan Processing	48	3	3
	Exp. 6
									Total No. Bac	Total No. SEPT7 cages	Total No. Actin tails	% SEPT7 cages
		Image	No. Bac	No. SEPT7 cages				afaI	260	26	0	10
								ΔrfaC	205	37	0	18.0488
	afaI	Pos 2-Airyscan Processing	67	9
		Pos 3-Airyscan Processing	92	9
		Pos 4-Airyscan Processing	53	4
		Pos 5-Airyscan Processing	48	4
	ΔrfaC	Pos 4-Airyscan Processing	58	23
		Pos 5-Airyscan Processing	100	8
		Pos 6-Airyscan Processing	47	6
	Exp. 7
		Image	No. Bac	No. SEPT7 cages	No. Actin tails				Total No. Bac	Total No. SEPT7 cages	Total No. Actin tails	% SEPT7 cages	% Actin tails
								afaI	178	20	27	11.236	15.1685
	afaI	Pos 2-Airyscan Processing	55	8	7			ΔrfaC	227	78	3	34.3612	1.32159
		Pos 3-Airyscan Processing	16	0	1
		Pos 4-Airyscan Processing	45	5	17
		Pos 6-Airyscan Processing	62	7	2
		Pos 1-Airyscan Processing	56	2	0
	ΔrfaC	Pos 2-Airyscan Processing	35	11	1
		Pos 5-Airyscan Processing	68	33	2
		Pos 6-Airyscan Processing	68	32	0
	Exp. 8
									Total No. Bac	Total No. SEPT7 cages	Total No. Actin tails	% SEPT7 cages	% Actin tails
		Image	No. Bac	No. SEPT7 cages	No. Actin tails			afaI	190	29	32	15.2632	16.8421
								ΔrfaC	155	52	5	33.5484	3.22581
		Pos 1-Airyscan Processing	78	14	8
	afaI	Pos 2-Airyscan Processing	65	12	16
		Pos 3-Airyscan Processing	47	3	8
	ΔrfaC	Pos 2-Airyscan Processing	52	5	1
		Pos 3-Airyscan Processing	35	30	0
		Pos 4-Airyscan Processing	14	1	0
		Pos 5-Airyscan Processing	34	14	3
		Pos 6-Airyscan Processing	20	2	1

[truncated: 13 more sheets: Figure 5c, Figure 5d, Figure 6b, Figure 6c, Figure 6e, Supplementary Fig. 2b, Supplementary Fig. 3b, Supplementary Fig. 3c, Supplementary Fig. 3d, Supplementary Fig. 4a, Supplementary Fig. 4b, Supplementary Fig. 4d, Supplementary Fig. 8b]
